# Supplementary material for: Technology platform development for targeted plasma metabolites in human heart failure
Source: Clin Proteomics. 2013 Jul 4;10(1):7. doi: 10.1186/1559-0275-10-7 (PMC3708771; doi:10.1186/1559-0275-10-7)
Supplement: Additional file 1 — Summary notes: This file summarized the identifications of targeted human plasma metabolites in the following deproteinization conditions: (1) Monophasic deproteinization using plasma: methanol (1:3); (2) monophasic deproteinization using plasma:ethanol (1:3); (3) monophasic deproteinization using plasma: methanol (1:9); (4) monophasic deproteinization using plasma: ethanol (1:9); (5) biphasic deproteinization using methanol and chloroform; and (6) biphasic deproteinization using ethanol and chloroform. [file 1559-0275-10-7-S1.xlsx]

## Sheet: 1a (Mono vs. Bi)
Summary notes: This file summarized the identifications of targeted human plasma metabolites in the following deproteinization conditions: (1) Monophasic deproteinization using plasma:methanol (1:3); (2) monophasic deproteinization using plasma:ethanol (1:3); (3) monophasic deproteinization using plasma:methanol (1:9); (4) monophasic deproteinization using plasma:ethanol (1:9); (5) biphasic depro…
Monophasic 1:3 methanol
SPECTRUM - MS
Mono_MeOH_1to3_FA _ITNeg_MSMS_1150774.raw
ITMS - p NSI Full ms2 115.08@cid35.00 [50.00-400.00]
Scan #: 1
RT: 0.00
m/z	Intensity	Relative											`
70.83	0.3	21.25
70.92	0.3	26.28
71	0.5	43.33
71.08	0.6	53.85
71.17	0.5	37.5
71.25	0.2	13.7
87	0.2	15.45
87.08	0.3	24.34												HMDB
87.17	0.2	17.62
96.67	0.1	7.26
96.75	0.1	8.58
96.83	0.2	13.9
96.92	0.8	70.09
97	1	80.28
97.08	1.1	92.52
97.17	1.2	100
97.25	0.5	42.79
97.33	0.1	7
98	0.1	6.13
98.08	0.1	4.9
SPECTRUM - MS
Mono_MeOH_1to3_FA _ITPos_MSMS_169.0269.raw
ITMS + p NSI Full ms2 169.03@cid35.00 [50.00-400.00]
Scan #: 1
RT: 0.00
m/z	Intensity	Relative
70.08	1.3	9.99
140.83	2	14.96
140.92	3.4	25.94
141	3.4	26.08
141.08	4.4	33.52
141.17	4.9	37.03
141.25	3.2	24.52
141.33	2.4	18.44												HMDB
150.75	1.7	12.6
150.83	5.1	38.5
150.92	10.3	78.56
151	13.2	100
151.08	12.9	98.01
151.17	12.3	93.16
151.25	7.1	53.92
151.33	1.9	14.73
153.92	1.3	9.89
154	1.7	12.62
154.08	1.1	8.61
154.25	1.1	8.08
SPECTRUM - MS
Mono_MeOH_1to3_FA _ITNeg_MSMS_1991716.raw
ITMS - p NSI Full ms2 199.17@cid35.00 [50.00-400.00]
Scan #: 1
RT: 0.00
m/z	Intensity	Relative
127.08	0.9	18.65
127.17	1.7	33.4
127.25	1.7	34.73
136.92	1.1	22.28
137	1.6	31.04
137.08	1.7	33.66
137.17	1.4	27.16
154.92	1.3	26.19												HMDB
155	3.5	70.06
155.08	4.6	91.77
155.17	2.9	58.66
155.25	1.4	27.52
180.92	2	40.53
181	3.5	69.41
181.08	4.5	88.87
181.17	5	100
181.25	4.6	91.77
181.33	3.9	78.6
181.42	1.7	33.09
199	1	18.97
SPECTRUM - MS
Mono_MeOH_1to3_FA _ITNeg_MSMS_2552344.raw
ITMS - p NSI Full ms2 255.23@cid35.00 [70.00-400.00]
Scan #: 1
RT: 0.00
m/z	Intensity	Relative
171.08	0.9	7.61
211.17	1.2	10.41
227	1	9.24
227.08	0.9	7.64
227.17	1.2	10.98
227.25	0.9	7.89
237	2.9	25.62
237.08	6.5	57.92
237.17	9.6	85.01												HMDB
237.25	11.3	100
237.33	9.3	82.9
237.42	4.9	43.8
237.5	2.3	20.21
255	1.2	10.76
255.08	2.2	19.11
255.17	3.1	27.7
255.25	3.2	28.71
255.33	3.3	29.62
255.42	3.1	27.28
255.5	1.7	15.44
SPECTRUM - MS
Mono_MeOH_1to3_AB _ITNeg_MSMS_279235.raw
ITMS - p NSI Full ms2 279.24@cid35.00 [75.00-400.00]
Scan #: 1
RT: 0.00
m/z	Intensity	Relative
166.83	0.8	30.52
210.75	1.1	42.5
210.83	1.2	44.91
210.92	0.9	34.51
211	1.3	49.42
221	1.2	43.7
221.08	2	76.78
221.17	1.1	41.11
235	1.2	45.04
235.08	1.8	67.73												HMDB
235.17	1.5	58.36
236.08	1	39.52
241	0.9	33.54
261	0.8	29.94
261.08	1.5	56.18
261.17	2.1	79.16
261.25	2.6	100
261.33	1.6	60.95
261.42	2.1	79.77
261.5	1.2	44.2
SPECTRUM - MS
Mono_MeOH_1to3_FA _ITNeg_MSMS_2832658.raw
ITMS - p NSI Full ms2 283.27@cid35.00 [75.00-400.00]
Scan #: 1
RT: 0.00
m/z	Intensity	Relative
239	1.1	18.89
239.08	2.9	50.26
239.17	5.1	89.18
239.25	5	88.25
239.33	2.7	47.11
265	1.1	19.3
265.08	3.1	54.21
265.17	5.6	98.59												HMDB
265.25	5.1	89.12
265.33	5.7	100
265.42	5.3	93.8
265.5	2.9	51.67
266.92	1.8	32.04
267	2	34.98
267.08	1.4	24
267.25	1.1	19.64
283.08	1.7	29.34
283.17	1.3	23.6
283.25	1.4	25.04
283.33	1.5	25.81
Monophasic 1:3 ethanol
SPECTRUM - MS
Mono_EtOH_1to3_FA _ITPos_MSMS_147113.raw
ITMS + p NSI Full ms2 147.11@cid35.00 [50.00-400.00]
Scan #: 1
RT: 0.00
m/z	Intensity	Relative
91	6.6	10.28
91.08	8.2	12.86
91.17	6.9	10.87
104.75	7.9	12.33
104.83	12.8	20.08
104.92	20	31.28
105	32.8	51.37
105.08	39	61.02
105.17	35.3	55.26												HMDB
105.25	21.9	34.25
105.33	10.3	16.15
118.67	6.4	10.05
118.75	10.3	16.06
118.83	18.4	28.77
118.92	36	56.39
119	55.9	87.51
119.08	63.8	100
119.17	52.8	82.72
119.25	36.2	56.66
119.33	19.1	29.95
SPECTRUM - MS
Mono_EtOH_1to3_FA _ITPos_MSMS_1751192.raw
ITMS + p NSI Full ms2 175.12@cid35.00 [50.00-400.00]
Scan #: 1
RT: 0.00
m/z	Intensity	Relative
105.08	7.1	40.46
118.92	7	39.5
119	11.3	64.08
119.08	13.7	77.82
119.17	13.4	76.12
119.25	8.5	48.04
132.92	7.9	45.11
133	14.4	81.68
133.08	17.6	100												HMDB
133.17	15.4	87.24
133.25	8.6	48.62
146.83	7.1	40.09
146.92	11.1	63.04
147	15.3	87.04
147.08	17.5	99.48
147.17	16	90.88
147.25	12.7	72.02
147.33	6.8	38.4
157.08	7.2	40.93
157.17	7.2	40.97
SPECTRUM - MS
Mono_EtOH_1to3_FA _ITNeg_MSMS_1991716.raw
ITMS - p NSI Full ms2 199.17@cid35.00 [50.00-400.00]
Scan #: 1
RT: 0.00
m/z	Intensity	Relative
90.83	0.1	34.97
90.92	0.2	55.45
91	0.1	17.54
100.92	0	6.77
101	0.3	100
101.08	0.3	99.85
101.17	0.1	22.53
137	0.1	40.18
137.08	0.1	38.87
137.17	0	8.02
154.83	0	5.21
154.92	0.1	24.88
155	0	14.1												HMDB
179.08	0	3.65
179.17	0.1	25.69
179.25	0.1	17.18
198.83	0	14.88
198.92	0.3	93.23
199	0.1	47.56
199.08	0	7.37
SPECTRUM - MS
Mono_EtOH_1to3_FA _ITNeg_MSMS_2552343.raw
ITMS - p NSI Full ms2 255.23@cid35.00 [70.00-400.00]
Scan #: 1
RT: 0.00
m/z	Intensity	Relative
87.92	0.2	41.25
88	0.4	89.2
88.08	0.1	27.73
88.17	0	2.21
197.17	0	5.75
197.25	0.1	20.59
197.33	0	8.56
197.42	0	1.09
237	0.1	19.06
237.08	0.3	70.27												HMDB
237.17	0.5	100
237.25	0.3	71.56
237.33	0.1	21.91
237.42	0	3.6
255.08	0	2.38
255.17	0.3	53.22
255.25	0.3	65.09
255.33	0.3	55.69
255.42	0.2	51.72
255.5	0.1	13.98
SPECTRUM - MS
Mono_EtOH_1to3_FA _ITNeg_MSMS_2792345.raw
ITMS - p NSI Full ms2 279.23@cid35.00 [75.00-400.00]
Scan #: 1
RT: 0.00
m/z	Intensity	Relative
124.17	0.1	11.97
219.25	0.2	20.44
251.25	0.2	18.87
251.33	0.1	11.9
251.58	0.2	13.66
258.67	0.3	31.52
258.75	1	90.17
258.83	0.4	32.4
259.08	0.2	14.18
260.58	0.1	11.83												HMDB
260.67	0.2	14.53
260.92	0.3	26.24
261	0.8	73.35
261.08	0.7	62.54
261.17	0.4	37.49
261.25	0.3	26.28
261.33	1.1	95.55
261.42	1.1	100
261.5	0.3	25.16
263.08	0.2	15.27
SPECTRUM - MS
Mono_EtOH_1to3_FA _ITNeg_MSMS_2832657.raw
ITMS - p NSI Full ms2 283.27@cid35.00 [75.00-400.00]
Scan #: 1
RT: 0.00
m/z	Intensity	Relative
239.25	0.3	31.38
239.33	0.4	38.58
239.42	0.1	8.12
239.5	0	0.08
255.17	0.4	43.58
255.25	0.9	86.67
255.33	0.3	24.95
255.42	0	1.62
266.83	0.3	29.18
266.92	0.5	47.93												HMDB
267	0.1	13.24
267.17	0.8	74.39
267.25	1	100
267.33	0.3	25.06
267.42	0	1.12
283.17	0	1.12
283.25	0.4	40.86
283.33	0.4	40.33
283.42	0.1	9.84
283.5	0	0.43
Monophasic 1:9 methanol
SPECTRUM - MS
Mono_MeOH_1to9_FA_ITNeg_MSMS_1350322.raw
ITMS - p NSI Full ms2 135.03@cid35.00 [35.00-400.00]
Scan #: 1
RT: 0.00
m/z	Intensity	Relative
76.58	0.2	24.2
76.67	0.5	53.45
76.75	0.2	22.63
76.83	0.2	16.66
76.92	0.4	43.48
77	1	100
77.08	0.8	78
77.17	0.3	32.84
87.08	0.2	18.72
89	0.3	24.71
89.08	0.5	46.32												HMDB
92	0.2	23.23
92.08	0.8	81.95
92.17	0.8	81.33
92.25	0.4	36.42
103.08	0.2	22.92
107	0.5	48.71
107.08	0.3	29.86
108.17	0.2	16.1
108.25	0.2	18.12
SPECTRUM - MS
Mono_MeOH_1to9_FA_ITNeg_MSMS_2552344.raw
ITMS - p NSI Full ms2 255.23@cid35.00 [70.00-400.00]
Scan #: 1
RT: 0.00
m/z	Intensity	Relative
155.08	0.1	14.64
155.17	0	7.19
226.92	0.1	15.42
227	0.7	100
227.08	0.3	49.05
227.17	0	7.22
237.08	0.3	39.11
237.17	0.5	73.34
237.25	0.3	42.55
237.33	0.6	88.11												HMDB
237.42	0.4	64.93
237.5	0.1	14.06
254.83	0.1	18.62
254.92	0.1	15.51
255.17	0	4.63
255.25	0	4.61
255.33	0.3	41.02
255.42	0.3	39.86
255.5	0.2	25.11
255.58	0.1	8.77
SPECTRUM - MS
Mono_MeOH_1to9_FA_ITNeg_MSMS_2792345.raw
ITMS - p NSI Full ms2 279.23@cid35.00 [75.00-400.00]
Scan #: 1
RT: 0.00
m/z	Intensity	Relative
113.08	0.1	11.48
154.25	0.1	15.1
223.17	0.1	13.34
223.25	0.1	18.8
251.17	0.1	26.24
251.25	0.3	49.73
251.33	0.3	51.36
251.42	0.2	30.06
261	0.1	9.83
261.08	0.2	32.34
261.17	0.4	68.97
261.25	0.5	84.84												HMDB
261.33	0.5	100
261.42	0.5	94.68
261.5	0.2	42.74
262.17	0.1	21.42
262.25	0.2	27.39
279.33	0.2	33.96
279.42	0.3	47.09
279.5	0.1	12.64
SPECTRUM - MS
Mono_MeOH_1to9_FA_ITNeg_MSMS_2832657.raw
ITMS - p NSI Full ms2 283.27@cid35.00 [75.00-400.00]
Scan #: 1
RT: 0.00
m/z	Intensity	Relative
194.33	0.1	30.45
194.42	0.2	100
194.5	0.1	42.6
194.58	0	5.93
194.92	0	0
195	0	0.01
195.08	0	0
238.17	0	2.69
238.25	0.1	77.99
238.33	0.1	63.4												HMDB
238.42	0	12.41
238.83	0	0.01
238.92	0	0
239.08	0	2.36
239.17	0.1	75.72
239.25	0.1	72.04
239.33	0	17.14
239.42	0	0.66
239.75	0	0.01
239.83	0	0
Monophasic 1:9 ethanol
SPECTRUM - MS
Mono_EtOH_1to9_FA_ITNeg_MSMS_1350324.raw
ITMS - p NSI Full ms2 135.03@cid35.00 [50.00-400.00]
Scan #: 1
RT: 0.00
m/z	Intensity	Relative
74.92	4.5	24.58
75	6.4	35.41
75.08	5.5	30.25
76.83	4.6	25.3
76.92	8.2	44.79
77	9.1	50.23
77.08	6	33.22
88.92	5	27.64
89	8.9	49.08
89.08	8.8	48.22
89.17	4.9	27.09												HMDB
91.92	6.7	36.64
92	6.5	35.91
92.08	6.2	34.26
92.17	4.7	25.94
116.83	6.2	33.91
116.92	15	82.58
117	18.2	100
117.08	16.6	91.05
117.17	9.9	54.37
SPECTRUM - MS
Mono_EtOH_1to9_FA_ITNeg_MSMS_2552344.raw
ITMS - p NSI Full ms2 255.23@cid35.00 [70.00-400.00]
Scan #: 1
RT: 0.00
m/z	Intensity	Relative
195.08	3.1	23.49
195.17	3.6	27.77
196.83	4.6	35.3
196.92	6.7	51.08
197	11.2	85.54
197.08	13.1	100
197.17	11.3	86.03
197.25	6.5	49.41
211.08	4.6	34.7
211.17	4.1	31.21
227	4.1	31.24												HMDB
227.08	3.7	28.41
227.17	3.4	25.64
236.83	3.1	23.31
236.92	4.9	37.26
237	7.5	57.48
237.08	8.5	64.97
237.17	8.1	61.6
237.25	6.2	47.25
237.33	3.8	28.61
SPECTRUM - MS
Mono_EtOH_1to9_FA_ITNeg_MSMS_2792345.raw
ITMS - p NSI Full ms2 279.23@cid35.00 [75.00-400.00]
Scan #: 1
RT: 0.00
m/z	Intensity	Relative
166.75	14.3	14.96
166.83	30.3	31.64
166.92	61.9	64.66
167	91.7	95.75
167.08	95.8	100
167.17	76.8	80.13
167.25	37.9	39.51
167.33	15.2	15.84
210.58	11.5	12.04												HMDB
210.67	24.3	25.41
210.75	42.8	44.66
210.83	57.3	59.8
210.92	56.2	58.63
211	40.9	42.72
211.08	21.3	22.24
261.08	8.9	9.34
261.17	11.8	12.31
261.25	13.3	13.87
261.33	11.9	12.46
261.42	7.8	8.15
SPECTRUM - MS
Mono_EtOH_1to9_FA_ITNeg_MSMS_2832658.raw
ITMS - p NSI Full ms2 283.27@cid35.00 [75.00-400.00]
Scan #: 1
RT: 0.00
m/z	Intensity	Relative
146.83	5.7	41.2
146.92	11.6	84.16
147	13.8	100
147.08	8.9	64.59
147.17	5.4	38.98
208.67	4.1	30.05
208.75	6.1	44.23
208.83	8.1	58.53
208.92	8.4	60.86
209	5.9	42.85												HMDB
214.75	5.1	37.08
214.83	7.8	56.3
214.92	6.9	50.21
215	7.3	52.91
215.08	6	43.21
265.08	4.8	34.88
265.17	4.5	33.02
265.25	5.2	37.89
265.33	5.3	38.53
265.42	4.5	33
Biphasic methanol/chloroform
SPECTRUM - MS
Bi_MeOH_aq_AB_ITNeg_MSMS_115077.raw
ITMS - p NSI Full ms2 115.08@cid35.00 [50.00-400.00]
Scan #: 1
RT: 0.00
m/z	Intensity	Relative
59.08	0.6	5.77
69	1.3	11.88
69.08	0.5	4.9
70.92	1.7	15.06
71	3.1	28.04
71.08	5.5	49.31
71.17	4.8	43.09
71.25	1.9	16.66
85	0.5	4.76												HMDB
86.92	0.8	7.53
87	0.9	8.19
96.75	1	8.98
96.83	3.7	33.15
96.92	7.2	64.34
97	10.9	97.97
97.08	11.2	100
97.17	7.9	70.41
97.25	4.6	41.62
97.33	2	17.47
97.42	0.7	6.31
SPECTRUM - MS
Bi_MeOH_org_AB_ITNeg_MSMS_1170204.raw
ITMS - p NSI Full ms2 117.02@cid35.00 [50.00-400.00]
Scan #: 1
RT: 0.00
m/z	Intensity	Relative
72.83	1.8	22.98
72.92	4.9	60.83
73	7.6	94.32
73.08	8	100
73.17	7.4	91.44
73.25	3.6	44.14
73.33	1	11.9
75	1.2	14.39
75.08	1.1	13.25
75.17	0.8	9.83
87	1	12.46												HMDB
87.08	1	12.79
87.17	1	12.96
98.75	1.9	23
98.83	3.3	40.67
98.92	4.8	60.2
99	7.2	89.53
99.08	7.8	96.69
99.17	5.4	66.5
99.25	2.3	28.92
SPECTRUM - MS
Bi_MeOH_org_FA_ITNeg_MSMS_1991718.raw
ITMS - p NSI Full ms2 199.17@cid35.00 [50.00-400.00]
Scan #: 1
RT: 0.00
m/z	Intensity	Relative
136.92	5.4	29.33
137	8.6	46.54
137.08	9.7	52.73
137.17	8.9	48.13
137.25	7.7	41.68
154.92	8.5	46.11
155	15.5	84.16
155.08	18.5	100
155.17	16.8	91.11
155.25	13.2	71.78												HMDB
155.33	8.3	45.07
155.42	3.9	21.2
171	4.1	22.15
180.83	4.5	24.36
180.92	7.6	40.94
181	12.4	66.92
181.08	16.4	88.85
181.17	17.9	96.91
181.25	15.7	85.17
181.33	8.3	45.1
SPECTRUM - MS
Bi_MeOH_org_FA_ITNeg_MSMS_2552344.raw
ITMS - p NSI Full ms2 255.23@cid35.00 [70.00-400.00]
Scan #: 1
RT: 0.00
m/z	Intensity	Relative
210.92	3.1	14.39
211	4.4	20.39
211.08	6.9	31.76
211.17	8.3	38.33
211.25	6.7	31.04
211.33	6.6	30.55
211.42	4.6	21.13
236.92	5.9	27.04
237	9.6	44.41
237.08	11.9	54.79
237.17	18.3	84.44												HMDB
237.25	21.7	100
237.33	19.3	88.8
237.42	14.3	65.74
237.5	8	37.07
237.58	4.5	20.74
255.17	4.4	20.29
255.25	5.5	25.41
255.33	5.1	23.69
255.42	4.2	19.16
SPECTRUM - MS
Bi_MeOH_org_FA_ITNeg_MSMS_2792347.raw
ITMS - p NSI Full ms2 279.23@cid35.00 [75.00-400.00]
Scan #: 1
RT: 0.00
m/z	Intensity	Relative
235	7.3	16.13
235.08	11.4	25.15
235.17	17.1	37.68
235.25	17.6	38.66
235.33	13.1	28.87
235.42	9.5	20.8
235.5	5.3	11.73
251.17	7.4	16.3
251.25	9.3	20.56
251.33	7.7	16.98												HMDB
251.42	4.2	9.3
260.92	9.5	20.97
261	19.6	43.11
261.08	29.3	64.44
261.17	39.7	87.24
261.25	45.5	100
261.33	39.4	86.74
261.42	26.9	59.2
261.5	17.3	37.99
261.58	7.4	16.17
SPECTRUM - MS
Bi_MeOH_org_FA_ITNeg_MSMS_2832656.raw
ITMS - p NSI Full ms2 283.27@cid35.00 [75.00-400.00]
Scan #: 1
RT: 0.00
m/z	Intensity	Relative
239	4	16.53
239.08	5.6	23.42
239.17	8.6	35.93
239.25	10.4	43.06
239.33	12.2	50.88
239.42	7.7	31.92
265	6.9	28.52
265.08	11.4	47.46
265.17	15.1	62.89												HMDB
265.25	22.8	94.99
265.33	24.1	100
265.42	18.2	75.63
265.5	10.2	42.39
266.83	5.2	21.74
266.92	9.2	38.39
267	10.6	43.92
267.08	9.9	41.24
267.17	6.9	28.62
283.25	3.8	15.9
283.33	3.9	16.41
Biphasic ethanol/chloroform
SPECTRUM - MS
Bi_EtOH_aq_FA_ITNeg_MSMS_1991722.raw
ITMS - p NSI Full ms2 199.17@cid35.00 [50.00-400.00]
Scan #: 1
RT: 0.00
m/z	Intensity	Relative
137	3.3	63.55
137.08	2.7	51.9
137.17	2	39.38
137.25	3.4	65.84
137.33	2.4	47.08
154.92	2.2	42.45
155	3.2	62.49
155.08	3.5	68.94
155.17	4.8	94.28
155.25	4	78.24
155.33	2.4	47.49												HMDB
171.25	2.4	47
171.33	2	39.83
180.92	2.4	46.19
181	3.8	73.46
181.08	4.7	92.58
181.17	5.1	100
181.25	3.9	76.6
181.33	3.3	64.87
181.42	2	39.63
SPECTRUM - MS
Bi_EtOH_aq_FA_ITNeg_MSMS_2552351.raw
ITMS - p NSI Full ms2 255.24@cid35.00 [70.00-400.00]
Scan #: 1
RT: 0.00
m/z	Intensity	Relative
211	2.1	16.78
211.08	1.9	15.47
211.17	2.1	16.74
211.25	3.5	28.14
211.33	3.8	30.4
211.42	2.6	20.58
225.08	2.8	22.16
225.17	3.2	25.66
225.25	2.7	21.39
225.33	1.7	13.93
225.42	2.1	16.39												HMDB
237	4.4	35.31
237.08	7.3	58.47
237.17	10.8	85.76
237.25	12.5	100
237.33	10.2	81.07
237.42	6.3	50.19
237.5	3.1	24.95
255.25	2.3	18.22
255.33	2.3	18.05
SPECTRUM - MS
Bi_EtOH_aq_FA_ITNeg_MSMS_2792353.raw
ITMS - p NSI Full ms2 279.24@cid35.00 [75.00-400.00]
Scan #: 1
RT: 0.00
m/z	Intensity	Relative
137.08	2.1	42.66
137.17	2	41.52
155.17	2.7	54.83
194.17	2.2	44.03
235	3.3	66.12
235.08	4.3	87.85
235.17	3.7	75.47
235.25	3.1	62.54
235.33	3.2	64.58
250.92	2.1	41.84												HMDB
251	2.3	46.77
251.08	3.4	68.57
251.17	4.4	89.2
251.25	3.8	76.74
251.33	3	60.58
261.08	3.3	66.57
261.17	4.9	100
261.25	4	81.42
261.33	3	61.7
261.42	2.7	55.63
SPECTRUM - MS
Bi_EtOH_aq_FA_ITNeg_MSMS_2832666.raw
ITMS - p NSI Full ms2 283.27@cid35.00 [75.00-400.00]
Scan #: 1
RT: 0.00
m/z	Intensity	Relative
239	3.4	26.06
239.08	6.1	46.99
239.17	9.7	75.3
239.25	12.4	95.93
239.33	11.1	86.45
239.42	6.4	49.87
265	3.3	25.36
265.08	6.5	50.24
265.17	8.6	67.1
265.25	8.5	66.12												HMDB
265.33	8.6	67.05
265.42	7.4	57.32
265.5	4.3	33.55
266.75	3.1	23.77
266.83	5.4	41.67
266.92	9.9	77.05
267	11.2	87.07
267.08	12.9	100
267.17	11.1	85.89
267.25	4.6	35.85
