# Supplementary material for: Technology platform development for targeted plasma metabolites in human heart failure
Source: Clin Proteomics. 2013 Jul 4;10(1):7. doi: 10.1186/1559-0275-10-7 (PMC3708771; doi:10.1186/1559-0275-10-7)
Supplement: Additional file 2 — Summary notes: This file summarized the identifications of targeted human plasma metabolites in the following monophasic deproteinization conditions: (1) Plasma:methanol (1:3); (2) plasma: 80% methanol/ethanol (1:3); (3) plasma: 50% methanol/ethanol (1:3); (4) plasma: 20% methanol/ethanol (1:3); (5) plasma: ethanol (1:3); (6) plasma: methanol (1:9); (7) plasma: 80% methanol/ethanol (1:9); (8) plasma: 50% methanol/ethanol (1:9); (9) plasma: 20% methanol/ethanol (1:9); and (10) plasma: ethanol (1:9). [file 1559-0275-10-7-S2.xlsx]

## Sheet: 1b. Mono (Refine)
Summary notes: This file summarized the identifications of targeted human plasma metabolites in the following monophasic deproteinization conditions: (1) Plasma:methanol (1:3); (2) plasma:80%methanol/ethanol (1:3); (3) plasma:50%methanol/ethanol (1:3); (4) plasma: 20% methanol/ethanol (1:3); (5) plasma:ethanol (1:3); (6) plasma:methanol (1:9); (7) plasma:80%methanol/ethanol (1:9); (8) plasma:50%m…
1:3 methanol
SPECTRUM - MS
1to3_MeOH_ITNeg_MSMS_1150773.raw
ITMS - p NSI Full ms2 115.08@cid35.00 [50.00-400.00]
Scan #: 1
RT: 0.00
m/z	Intensity	Relative
70.75	0.3	18.66
70.83	0.4	20.13
70.92	0.3	16.51
71	0.4	20.09
71.08	0.2	11.43
71.17	0.4	24.32
71.25	0.5	25.86
71.33	0.2	12.67
96.25	0.2	13.38												HMDB
96.33	0.3	14.66
96.67	0.4	20.36
96.75	1.2	69.04
96.83	1.3	71.66
96.92	1.3	73.52
97	1.8	100
97.08	1.7	97.88
97.17	0.8	47.19
97.25	0.2	8.46
114.92	0.2	10.92
115	0.1	8.25
SPECTRUM - MS
1to3_MeOH_ITNeg_MSMS_1300597.raw
ITMS - p NSI Full ms2 130.06@cid35.00 [50.00-400.00]
Scan #: 7
RT: 0.08
m/z	Intensity	Relative
83.67	0.2	14.87
83.75	0.1	14.26
85.92	0.3	25.57
86	0.3	31.44
86.08	0.2	20.05
101.58	0.2	24.37
101.67	0.2	24.52
101.92	0.4	38.14
102	0.7	68.19
102.08	0.5	46.07												HMDB
102.17	0.2	18.82
110.08	0.2	20.06
111.67	0.2	19.01
111.75	0.3	32.55
111.83	0.5	45.91
111.92	0.7	72.19
112	1	100
112.08	0.8	73.97
112.17	0.4	35.53
112.25	0.2	21.89
SPECTRUM - MS
1to3_MeOH_ITNeg_MSMS_1300597.raw
ITMS - p NSI Full ms2 130.06@cid35.00 [50.00-400.00]
Scan #: 7
RT: 0.08
m/z	Intensity	Relative
83.67	0.2	14.87
83.75	0.1	14.26
85.92	0.3	25.57
86	0.3	31.44
86.08	0.2	20.05
101.58	0.2	24.37
101.67	0.2	24.52
101.92	0.4	38.14
102	0.7	68.19
102.08	0.5	46.07												HMDB
102.17	0.2	18.82
110.08	0.2	20.06
111.67	0.2	19.01
111.75	0.3	32.55
111.83	0.5	45.91
111.92	0.7	72.19
112	1	100
112.08	0.8	73.97
112.17	0.4	35.53
112.25	0.2	21.89
SPECTRUM - MS
1to3_MeOH_ITNeg_MSMS_1330302.raw
ITMS - p NSI Full ms2 133.03@cid35.00 [50.00-400.00]
Scan #: 1
RT: 0.00
m/z	Intensity	Relative
75	0.6	8.67
85.08	0.4	5.35
100.58	1	14.26
100.67	1.8	24.75
100.75	2.6	36.15
100.83	4.4	61.05
100.92	6.1	83.74
101	7.2	100
101.08	6.4	88.8
101.17	3.4	47.35												HMDB
101.25	1	13.8
104.83	1.1	14.97
104.92	1.6	21.76
105	1.4	19.13
105.08	0.8	10.37
105.17	0.4	5.77
114.83	0.7	9.37
114.92	0.6	7.95
123	0.5	7.52
133.17	0.4	6.12
SPECTRUM - MS
1to3_MeOH_ITNeg_MSMS_1350459.raw
ITMS - p NSI Full ms2 135.05@cid35.00 [50.00-400.00]
Scan #: 1
RT: 0.00
m/z	Intensity	Relative
90.83	2.5	26.3
90.92	4	41.33
91	3.6	36.72
91.08	2.7	27.93
91.17	2	20.74
91.25	1	10.25
91.92	0.5	5.49
92.67	0.6	5.78
92.92	0.5	5.14
93	0.7	6.78
106.67	0.9	9.52												HMDB
106.75	3.2	32.74
106.83	5	51.67
106.92	7.3	75
107	9.7	100
107.08	6.5	67.08
107.17	2.4	25.08
107.25	1.1	10.98
135.08	1.1	10.9
135.17	0.8	7.98
SPECTRUM - MS
1to3_MeOH_ITPos_MSMS_1751113.raw
ITMS + p NSI Full ms2 175.11@cid35.00 [50.00-400.00]
Scan #: 1
RT: 0.00
m/z	Intensity	Relative
98.75	0.5	32.28
98.83	1.2	82.76
98.92	1.4	100
99	0.6	41.48
105	0.7	45.62
118.83	0.9	61.76
118.92	1	68.49
119	1	72.59
119.08	0.7	50.49												HMDB
132.67	0.4	30.86
133	1.2	80.61
133.08	1.3	91.46
133.17	0.5	34.75
146.83	0.8	54.65
146.92	1.3	93.17
147	1	66.93
147.08	0.5	36.69
156.75	0.4	30.52
156.83	0.8	58.51
156.92	0.5	36.39
SPECTRUM - MS
1to3_MeOH_ITNeg_MSMS_1991715.raw
ITMS - p NSI Full ms2 199.17@cid35.00 [50.00-400.00]
Scan #: 1
RT: 0.00
m/z	Intensity	Relative
136.92	6.2	33.09
137	8.2	43.29
137.08	9.2	48.64
137.17	6.5	34.47
137.25	3.6	19.15
154.83	5.9	31.12
154.92	9.4	49.94
155	13.4	71.02
155.08	15.8	83.92
155.17	14.9	78.98
155.25	8.2	43.33													HMDB
155.33	3.8	20.35
180.83	4.6	24.6
180.92	10.7	56.63
181	16.4	86.84
181.08	18.1	95.92
181.17	18.9	100
181.25	13.8	72.93
181.33	7.9	41.85
199.17	4.1	21.88
SPECTRUM - MS
1to3_MeOH_ITNeg_MSMS_2552343.raw
ITMS - p NSI Full ms2 255.23@cid35.00 [70.00-400.00]
Scan #: 1
RT: 0.00
m/z	Intensity	Relative
210.92	4.6	13.35
211	6.7	19.54
211.08	9.3	26.96
211.17	10.5	30.52
211.25	9.9	28.74
211.33	6.3	18.41
236.83	4.8	14.11
236.92	9.6	27.92
237	18.3	53.43												HMDB
237.08	26.7	77.73
237.17	34.3	100
237.25	32.1	93.6
237.33	21.9	63.68
237.42	10.6	30.93
237.5	4.6	13.46
255	4.2	12.35
255.08	8	23.41
255.17	8.9	25.79
255.25	6.2	18.01
255.33	5.2	15.21
SPECTRUM - MS
1to3_MeOH_ITNeg_MSMS_2792345.raw
ITMS - p NSI Full ms2 279.23@cid35.00 [75.00-400.00]
Scan #: 1
RT: 0.00
m/z	Intensity	Relative
194	3.5	28.98
194.08	2.8	23.25
234.83	2.9	24.57
234.92	6.1	50.79
235	8.7	72.76
235.08	12	100
235.17	11.8	98.94
235.25	8.5	71.05
235.33	4.8	40.34
250.83	3.1	25.93												HMDB
250.92	5.2	43.48
251	6.1	51.04
251.08	5.3	44.53
251.17	5.5	45.77
251.25	5	42.06
251.33	3.1	26.04
261	2.9	24.23
261.08	4.3	35.76
261.17	3.4	28.58
261.25	2.9	24.14
SPECTRUM - MS
1to3_MeOH_ITNeg_MSMS_2832657.raw
ITMS - p NSI Full ms2 283.27@cid35.00 [75.00-400.00]
Scan #: 1
RT: 0.00
m/z	Intensity	Relative
238.92	7.4	30.99
239	12.5	52.48
239.08	20.2	84.83
239.17	23.8	100
239.25	16.7	70.31
239.33	10.7	44.78
239.42	7.2	30.17
264.92	6.9	28.98
265	12	50.55
265.08	18.9	79.62												HMDB
265.17	22.9	96.39
265.25	19.5	81.89
265.33	13	54.79
265.42	7.7	32.2
266.75	11	46.42
266.83	15.9	66.9
266.92	16.3	68.7
267	17.4	73.03
267.08	13	54.76
267.17	7.2	30.09
1:3 methanol 80%
SPECTRUM - MS
1to3_MeOH80_ITNeg_MSMS_1150769.raw
ITMS - p NSI Full ms2 115.08@cid35.00 [50.00-400.00]
Scan #: 1
RT: 0.00
m/z	Intensity	Relative
58.75	0	0.45
58.83	0.1	3.58
58.92	0	2.27
59	0	0.42
70.92	0.1	3.33
71	0	2.78
71.08	0.1	5.59
71.17	0.2	12.64
71.25	0.1	6.89												HMDB
71.33	0	1.07
96.67	0	1.31
96.75	0.1	8.04
96.83	0.6	33.44
96.92	1.7	100
97	1.4	83.24
97.08	0.6	38.03
97.17	0.5	31.94
97.25	0.4	22.6
97.33	0.1	5.5
97.42	0	0.23
SPECTRUM - MS
1to3_MeOH80_ITNeg_MSMS_1991708.raw
ITMS - p NSI Full ms2 199.17@cid35.00 [50.00-400.00]
Scan #: 1
RT: 0.00
m/z	Intensity	Relative
66.92	0.4	18.23
67	0.2	11.52
67.08	0	2.01
85.08	0.2	10.89
85.17	0.1	6.84
127.08	0.1	5.39
127.17	0.2	8.95
127.25	0.1	2.82												HMDB
136.67	0.3	15.09
136.75	0.2	11.41
136.83	0	2.4
154.75	0.1	6.09
154.83	0.2	10.84
154.92	1.1	53.48
155	0.8	40.07
155.08	0.2	7.42
181.08	1.2	56.68
181.17	2.1	100
181.25	0.7	35.43
181.33	0.2	7.91
SPECTRUM - MS
1to3_MeOH80_ITNeg_MSMS_2552334.raw
ITMS - p NSI Full ms2 255.23@cid35.00 [70.00-400.00]
Scan #: 1
RT: 0.00
m/z	Intensity	Relative
155.08	0.4	12.99
155.17	0.9	30.88
170.92	0.6	21.87
192.75	0.5	16.66
192.83	1	34.11
197.17	0.3	10.67
197.25	0.4	12.67
211	0.4	14.43
211.08	0.9	30.55
211.17	1.4	49.21												HMDB
211.25	0.5	17.96
225.25	0.4	14.09
225.33	0.4	13.14
237	1	35.95
237.08	2.8	100
237.17	1.3	44.28
255	0.4	15.7
255.08	0.6	21.89
255.25	0.5	16.68
255.33	0.4	13.03
SPECTRUM - MS
1to3_MeOH80_ITPos_MSMS_283264.raw
ITMS + p NSI Full ms2 283.26@cid35.00 [75.00-400.00]
Scan #: 1
RT: 0.00
m/z	Intensity	Relative
250.92	166.6	6.29
251	161.5	6.1
266.58	253.4	9.56
266.67	628.4	23.72
266.75	1162.3	43.87
266.83	1847.8	69.75
266.92	2461	92.9
267	2649.1	100
267.08	2346.7	88.58												HMDB
267.17	1495.9	56.47
267.25	723.9	27.33
267.33	268.9	10.15
268.92	125.5	4.74
269	139.6	5.27
284.58	137.8	5.2
284.67	171.4	6.47
284.75	198.3	7.48
284.83	213.9	8.07
284.92	205.3	7.75
285	148.8	5.62
SPECTRUM - MS
1to3_MeOH80_ITNeg_MSMS_2832646.raw
ITMS - p NSI Full ms2 283.26@cid35.00 [75.00-400.00]
Scan #: 1
RT: 0.00
m/z	Intensity	Relative
207.08	0.4	37.6
211.17	0.6	68.82
211.25	0.4	38.85
221.5	0.2	20.39
239.17	0.9	100
239.25	0.8	89.34
239.33	0.3	34.67
264.83	0.5	53.08												HMDB
264.92	0.7	77.56
265	0.2	19.63
265.17	0.3	35.75
265.25	0.6	63.52
265.33	0.6	67.19
265.42	0.2	18.47
266.5	0.4	41.76
266.58	0.4	45.72
267.08	0.5	55.49
267.17	0.4	47.85
267.25	0.3	29.53
267.33	0.3	33.11
SPECTRUM - MS
1to3_MeOH50_ITNeg_MSMS_1150778.raw
ITMS - p NSI Full ms2 115.08@cid35.00 [50.00-400.00]
Scan #: 1
RT: 0.00
m/z	Intensity	Relative
58.83	1.2	5.99
58.92	1	5.3
70.75	1.1	5.54
70.83	2.4	12.6
70.92	5.7	29.75
71	7.7	40.02
71.08	7.5	38.55
71.17	4.4	22.93
71.25	1.7	8.8
78.92	1.4	7.14
79	1.4	7.04												HMDB
96.67	2.9	14.98
96.75	6.4	33.29
96.83	11.9	61.66
96.92	17.6	91.33
97	19.3	100
97.08	18.5	95.65
97.17	11.2	57.72
97.25	4	20.72
97.33	1.2	6.12
SPECTRUM - MS
1to3_MeOH50_ITNeg_MSMS_1170208.raw
ITMS - p NSI Full ms2 117.02@cid35.00 [50.00-400.00]
Scan #: 1
RT: 0.00
m/z	Intensity	Relative
58.92	0.5	36.23
59	0.5	40.18
70.83	1.3	100
70.92	1.1	81.66
71	0.6	47.14
71.08	0.7	52.92
72.92	0.6	46
73	0.8	59.16
73.08	0.6	46.05
73.17	0.5	36.37												HMDB
88.92	0.8	61.94
89	1	73.14
89.08	1.1	85.48
89.17	0.6	47.54
98.75	0.8	62.05
98.83	1	73.11
98.92	1	77.38
99	1.3	93.49
99.08	0.7	51.89
99.17	0.5	38.46
SPECTRUM - MS
1to3_MeOH50_ITNeg_MSMS_1300609.raw
ITMS - p NSI Full ms2 130.06@cid35.00 [50.00-400.00]
Scan #: 1
RT: 0.00
m/z	Intensity	Relative
52.08	0.3	14.99
58	0.3	17.13
82.92	0.5	25.89
84.83	0.6	29.63
84.92	0.3	16.01
85.58	0.6	28.58
85.67	0.3	16.87
85.75	0.6	30.99
85.83	0.8	40.78
85.92	0.4	22.43
86	0.3	16.06												HMDB
96.75	0.3	17.8
96.83	0.5	25.89
97.75	0.5	25.75
111.67	0.3	17.21
111.83	0.4	20.75
111.92	0.4	21.06
112	0.8	38.91
112.08	2	100
112.17	1.1	56.03
SPECTRUM - MS
1to3_MeOH50_ITNeg_MSMS_1300609.raw
ITMS - p NSI Full ms2 130.06@cid35.00 [50.00-400.00]
Scan #: 1
RT: 0.00
m/z	Intensity	Relative
52.08	0.3	14.99
58	0.3	17.13
82.92	0.5	25.89
84.83	0.6	29.63
84.92	0.3	16.01
85.58	0.6	28.58
85.67	0.3	16.87
85.75	0.6	30.99
85.83	0.8	40.78
85.92	0.4	22.43
86	0.3	16.06												HMDB
96.75	0.3	17.8
96.83	0.5	25.89
97.75	0.5	25.75
111.67	0.3	17.21
111.83	0.4	20.75
111.92	0.4	21.06
112	0.8	38.91
112.08	2	100
112.17	1.1	56.03
SPECTRUM - MS
1to3_MeOH50_ITNeg_MSMS_1350467.raw
ITMS - p NSI Full ms2 135.05@cid35.00 [50.00-400.00]
Scan #: 1
RT: 0.00
m/z	Intensity	Relative
90.75	0.6	8.5
90.83	1.1	16.17
90.92	1.2	18.84
91	2	31.22
91.08	1.6	25.04
91.5	0.5	8.17
96.75	0.7	10.27
96.83	1	15.55
96.92	1.2	18.19
97	1.7	25.43													HMDB
97.08	1	14.97
103	0.6	9.6
106.5	0.6	8.64
106.75	0.9	14.03
106.83	3.6	54.67
106.92	6.6	100
107	6.3	95.43
107.08	3.5	53.17
107.17	1.5	22.21
116.83	0.5	7.72
SPECTRUM - MS
1to3_MeOH50_ITPos_MSMS_1751189.raw
ITMS + p NSI Full ms2 175.12@cid35.00 [50.00-400.00]
Scan #: 1
RT: 0.00
m/z	Intensity	Relative
60	18.3	54.79
60.08	17.4	52.29
115.92	16.2	48.43
116	19.8	59.45
116.08	17.5	52.36
130.08	14.5	43.4
130.17	14.5	43.38
131	14.9	44.56
131.08	12.2	36.66												HMDB
156.83	14.6	43.76
156.92	17.8	53.51
157	24.3	72.85
157.08	31	93.07
157.17	29.7	89.1
157.25	16.6	49.75
157.83	12.3	36.84
157.92	22.3	66.79
158	33.4	100
158.08	33.3	99.75
158.17	25.2	75.6
SPECTRUM - MS
1to3_MeOH50_ITNeg_MSMS_1991725.raw
ITMS - p NSI Full ms2 199.17@cid35.00 [50.00-400.00]
Scan #: 1
RT: 0.00
m/z	Intensity	Relative
136.92	3.1	23.3
137	5.4	39.81
137.08	7.9	58.8
137.17	5	37.36
153.08	3.5	26.08
154.83	4.2	31.34
154.92	7.8	58.16
155	10.4	77.3
155.08	13.4	99.76
155.17	13.4	100
155.25	9.2	68.75												HMDB
155.33	3.8	28.01
180.75	5.2	38.71
180.83	6.3	47.07
180.92	8	59.54
181	9.9	73.28
181.08	11.4	85.14
181.17	10.6	78.93
181.25	8.9	65.85
181.33	5.8	42.99
SPECTRUM - MS
1to3_MeOH50_ITNeg_MSMS_2552355.raw
ITMS - p NSI Full ms2 255.24@cid35.00 [70.00-400.00]
Scan #: 1
RT: 0.00
m/z	Intensity	Relative
211	3.6	17.17
211.08	6	28.3
211.17	6.7	31.65
211.25	5.3	25.22
211.33	3.7	17.41
227.08	3.3	15.38
227.17	5.3	24.93
236.92	5.8	27.17
237	11.6	54.97
237.08	17.8	84.28													HMDB
237.17	18.2	85.86
237.25	18.6	88.11
237.33	21.2	100
237.42	13.7	64.82
237.5	6.5	30.85
255	5.1	24.28
255.08	5.5	25.93
255.17	8.3	39.17
255.25	8.2	38.93
255.33	3.7	17.36
SPECTRUM - MS
1to3_MeOH50_ITNeg_MSMS_2792365.raw
ITMS - p NSI Full ms2 279.24@cid35.00 [75.00-400.00]
Scan #: 1
RT: 0.00
m/z	Intensity	Relative
235	5	24.8
235.08	7	34.28
235.17	6.4	31.31
235.25	6.1	30.05
250.83	4	19.82
250.92	4.5	22.3
251	7.7	37.75
251.08	14.6	72.04
251.17	15.5	76.44
251.25	13.6	67.06
251.33	9.6	47.03													HMDB
251.42	4.9	23.9
260.92	6.1	29.88
261	6.5	32.16
261.08	13.2	64.71
261.17	20.3	100
261.25	20	98.21
261.33	15.7	77.28
261.42	8.6	42.24
261.5	4.3	20.91
SPECTRUM - MS
1to3_MeOH50_ITPos_MSMS_2832631.raw
ITMS + p NSI Full ms2 283.26@cid35.00 [75.00-400.00]
Scan #: 1
RT: 0.00
m/z	Intensity	Relative
164.83	189.2	22.2
164.92	213.8	25.09
165	155.3	18.22
244.58	211.8	24.85
244.67	419.6	49.24
244.75	685.6	80.45
244.83	824.5	96.75
244.92	714.2	83.8
245	449.2	52.72												HMDB
245.08	207.8	24.38
246.58	270.1	31.7
246.67	513.4	60.24
246.75	746.6	87.61
246.83	852.2	100
246.92	698.9	82.02
247	401	47.06
247.08	174.6	20.49
251.08	140.6	16.49
251.17	167.9	19.7
251.25	143.4	16.83
SPECTRUM - MS
1to3_MeOH50_ITNeg_MSMS_2832672.raw
ITMS - p NSI Full ms2 283.27@cid35.00 [75.00-400.00]
Scan #: 1
RT: 0.00
m/z	Intensity	Relative
238.92	4.8	19.34
239	13.1	52.53
239.08	21.3	85.03
239.17	25	100
239.25	19.9	79.53
239.33	14.6	58.39
239.42	6.5	25.86
264.92	4.8	19.28
265	7.1	28.43												HMDB
265.08	11.7	46.7
265.17	16.4	65.39
265.25	14.3	57.05
265.33	9.2	36.86
265.42	5	19.9
266.75	6.1	24.42
266.83	7.1	28.29
266.92	9.5	37.91
267	9.7	38.57
267.08	9.7	38.96
267.17	5.8	23
1:3 methanol 20%
SPECTRUM - MS
1to3_MeOH20_ITNeg_MSMS_1150775.raw
ITMS - p NSI Full ms2 115.08@cid35.00 [50.00-400.00]
Scan #: 1
RT: 0.00
m/z	Intensity	Relative
58.83	0.2	14.85
58.92	0.3	21.49
68.92	0.2	12.54
69	0.2	13.83
70.75	0.2	19.91
70.83	0.3	25.8
70.92	0.5	41.73
71	1.2	100												HMDB
71.08	1	83.95
71.17	0.2	19.72
73	0.2	16.42
85.67	0.3	27.17
85.75	0.1	12.14
87	0.4	30.52
87.08	0.4	34.87
96.83	0.7	59.95
96.92	1	82.75
97	0.4	29.62
97.17	0.2	19.54
97.25	0.2	15.28
SPECTRUM - MS
1to3_MeOH20_ITNeg_MSMS_1170204.raw
ITMS - p NSI Full ms2 117.02@cid35.00 [50.00-400.00]
Scan #: 1
RT: 0.00
m/z	Intensity	Relative
70.58	1.2	6.14
70.67	2	9.92
70.75	3.2	16.03
70.83	5.1	25.58
70.92	12	60.38
71	18.5	93.44
71.08	19.8	100
71.17	12	60.65												HMDB
71.25	5.2	26.01
71.33	0.9	4.72
73	1	5.24
87.08	0.8	4.17
98.92	1.8	8.9
99	1.6	8.24
99.75	2.5	12.42
99.83	2.5	12.61
99.92	3.9	19.91
100	4	20.4
100.08	1.7	8.42
100.17	0.8	4.22
SPECTRUM - MS
1to3_MeOH20_ITPos_MSMS_126102.raw
ITMS + p NSI Full ms2 126.10@cid35.00 [50.00-400.00]
Scan #: 1
RT: 0.00
m/z	Intensity	Relative
80	2.7	13.33
82	3.6	17.39
82.08	3.4	16.84
83	3.1	15.13
83.92	3.3	16.31
84	2.8	13.51
97.75	4.3	21.21
97.83	10	48.72
97.92	15.2	74.4												HMDB
98	16.7	81.67
98.08	20.5	100
98.17	13.3	65.18
98.25	5.1	25.01
107.83	3.9	19.24
107.92	9.9	48.2
108	11.4	55.74
108.08	8.6	42.24
108.17	4.8	23.56
110.92	5.5	27.04
111	4.4	21.67
SPECTRUM - MS
1to3_MeOH20_ITNeg_MSMS_130052.raw
ITMS - p NSI Full ms2 130.05@cid35.00 [50.00-400.00]
Scan #: 1
RT: 0.00
m/z	Intensity	Relative
61.92	0.6	18.14
62	0.7	21.28
62.08	1.1	32.68
62.17	0.6	18.43
84.08	0.5	14.28
84.17	0.5	13.11
85.83	0.5	14.18
87.83	1	27.57
87.92	1.9	54.59
88	3.3	95.87												HMDB
88.08	3.5	100
88.17	2.1	60.18
88.25	1	28.91
111.83	0.8	22.96
111.92	0.9	26.27
112	1.2	35.73
112.08	0.9	27.27
130	0.7	18.93
130.08	0.7	18.91
130.17	0.6	17.03
SPECTRUM - MS
1to3_MeOH20_ITNeg_MSMS_1300602.raw
ITMS - p NSI Full ms2 130.06@cid35.00 [50.00-400.00]
Scan #: 1
RT: 0.00
m/z	Intensity	Relative
61.92	0.9	38.52
62	1.1	48.04
62.08	1	41.34
62.17	0.5	22.89
87.92	1.4	61.04
88	2.3	100
88.08	2.2	93.12
88.17	1.8	75.27
88.25	0.6	26.22
90	0.4	18.52												HMDB
90.08	0.8	33.85
111.83	0.6	23.93
111.92	0.8	35.77
112	1.5	64.21
112.08	1.4	59.19
129.75	0.6	25.33
129.83	0.4	18.06
129.92	0.5	19.36
130	0.8	32.83
130.08	0.5	19.31
SPECTRUM - MS
1to3_MeOH20_ITNeg_MSMS_1330154.raw
ITMS - p NSI Full ms2 133.02@cid35.00 [50.00-400.00]
Scan #: 1
RT: 0.00
m/z	Intensity	Relative
88.75	1.6	19.22
88.83	4.7	55.54
88.92	5.8	68.7
89	5.1	59.81
89.08	2.6	30.38
92.58	0.7	8.66
92.67	2	23.8
92.75	5	59.24
92.83	8	94.28
92.92	8.5	100												HMDB
93	5.6	66.15
93.08	3.1	36.2
93.17	1	11.2
96.75	1.1	13.02
96.83	1.8	21.39
96.92	2.8	33.32
97	1.8	21.13
97.08	0.8	9.89
115	0.9	10.98
115.08	1.1	12.72
SPECTRUM - MS
1to3_MeOH20_ITNeg_MSMS_1350326.raw
ITMS - p NSI Full ms2 135.03@cid35.00 [50.00-400.00]
Scan #: 1
RT: 0.00
m/z	Intensity	Relative
76.83	3.7	21.41
76.92	5.8	33.38
77	6.9	39.44
77.08	4.1	23.69
90.75	3.9	22.25
90.83	5.9	33.96
90.92	6.2	35.61
91	5.3	30.58
91.83	3.3	18.96
91.92	4.4	25.17												HMDB
92	5.3	30.67
92.08	4.6	26.15
94.67	7.2	41.36
94.75	12.6	72.61
94.83	15.6	89.65
94.92	17.4	100
95	13.8	79.3
95.08	7.1	40.85
116.92	4.2	24.04
117	4.5	25.98
SPECTRUM - MS
1to3_MeOH20_ITPos_MSMS_1751112.raw
ITMS + p NSI Full ms2 175.11@cid35.00 [50.00-400.00]
Scan #: 1
RT: 0.00
m/z	Intensity	Relative
59.92	19.5	50.33
60	25.2	64.94
60.08	22.3	57.34
115.92	22.7	58.35
116	28.3	72.98
116.08	20.7	53.43
130	14.8	38.2
130.08	15.9	41
130.92	15.1	38.94
156.83	17.7	45.71
156.92	21.8	56.18												HMDB
157	26.8	68.93
157.08	27.9	71.88
157.17	21.8	56.11
157.25	15.1	38.79
157.92	26.8	69.08
158	37	95.44
158.08	38.8	100
158.17	32	82.51
158.25	18.4	47.44
SPECTRUM - MS
1to3_MeOH20_ITNeg_MSMS_1991719.raw
ITMS - p NSI Full ms2 199.17@cid35.00 [50.00-400.00]
Scan #: 1
RT: 0.00
m/z	Intensity	Relative
78.83	3.6	63.42
78.92	2.5	45.1
125	2.8	50.51
130.92	3.4	60.29
131	4.2	75.47
131.08	3.7	65.17
131.17	2.6	46.18
154.92	3.3	59.42
155	5.5	98.29
155.08	5.3	94.53												HMDB
155.17	5.6	100
155.25	3.8	67.99
170.92	3	53.71
171	5.3	95.25
171.08	4.6	81.81
171.17	4.7	84.57
171.25	3.2	57.42
181	2.8	50.53
181.08	2.9	50.95
181.17	2.8	50.07
SPECTRUM - MS
1to3_MeOH20_ITNeg_MSMS_2552349.raw
ITMS - p NSI Full ms2 255.23@cid35.00 [70.00-400.00]
Scan #: 1
RT: 0.00
m/z	Intensity	Relative
136.75	5.7	29.35
136.83	7.7	40.07
136.92	7.9	41
137	6.7	34.76
138.83	5.6	28.96
138.92	7.5	38.78
139	5.9	30.68
186.83	5.8	30.25
186.92	6.1	31.66
187	7.1	36.56												HMDB
187.08	6.2	31.98
237	10.2	52.92
237.08	13.8	71.33
237.17	19.3	100
237.25	19.3	99.59
237.33	10.9	56.43
237.42	7.5	38.61
255.17	7	36.19
255.25	10.5	54.29
255.33	8	41.48
SPECTRUM - MS
1to3_MeOH20_ITNeg_MSMS_2792349.raw
ITMS - p NSI Full ms2 279.23@cid35.00 [75.00-400.00]
Scan #: 1
RT: 0.00
m/z	Intensity	Relative
210.33	18.8	2.34
210.42	40.9	5.1
210.5	111.9	13.95
210.58	249	31.06
210.67	451.1	56.26
210.75	721.4	89.98
210.83	801.8	100
210.92	692.5	86.37
211	417.4	52.06
211.08	166.3	20.74												HMDB
211.17	48	5.99
220.75	15.7	1.96
260.92	22.9	2.86
261	40	4.98
261.08	60.9	7.59
261.17	76.2	9.51
261.25	79.5	9.91
261.33	70.7	8.82
261.42	44.7	5.57
261.5	20.5	2.55
SPECTRUM - MS
1to3_MeOH20_ITPos_MSMS_2832625.raw
ITMS + p NSI Full ms2 283.26@cid35.00 [75.00-400.00]
Scan #: 1
RT: 0.00
m/z	Intensity	Relative
164.75	104.5	19.45
164.83	137.6	25.6
164.92	136.3	25.36
165	100.9	18.77
244.58	141	26.23
244.67	298.6	55.56
244.75	430.8	80.16
244.83	537.4	100
244.92	450.7	83.87
245	270.3	50.29												HMDB
245.08	122.2	22.74
246.5	85.1	15.83
246.58	168.5	31.35
246.67	280.9	52.27
246.75	425.6	79.19
246.83	497.4	92.56
246.92	430.4	80.09
247	313.3	58.29
247.08	167.9	31.24
247.17	67.4	12.54
SPECTRUM - MS
1to3_MeOH20_ITNeg_MSMS_2832662.raw
ITMS - p NSI Full ms2 283.27@cid35.00 [75.00-400.00]
Scan #: 1
RT: 0.00
m/z	Intensity	Relative
150.83	51.4	11.87
208.5	48.2	11.13
208.58	131.1	30.29
208.67	242.4	56
208.75	366.1	84.59
208.83	432.8	100
208.92	375.1	86.68
209	218.2	50.41
209.08	92.4	21.35
214.58	77.4	17.88
214.67	170.8	39.46												HMDB
214.75	269.5	62.26
214.83	312.2	72.13
214.92	255.7	59.08
215	152.9	35.32
215.08	68.9	15.91
236.75	59.4	13.73
236.83	78.2	18.06
236.92	75.6	17.48
237	50.9	11.76
1:3 ethanol
SPECTRUM - MS
1to3_EtOH_ITNeg_MSMS_1170206.raw
ITMS - p NSI Full ms2 117.02@cid35.00 [50.00-400.00]
Scan #: 1
RT: 0.00
m/z	Intensity	Relative
70.75	7.1	14.61
70.83	18.3	37.84
70.92	31.4	64.94
71	45.3	93.91
71.08	48.3	100
71.17	35.5	73.45
71.25	15.7	32.5
71.33	5	10.37
72.83	3.9	8.12
72.92	8.9	18.34												HMDB
73	13.7	28.3
73.08	11.3	23.49
73.17	6.7	13.98
88.83	3.2	6.7
88.92	5.2	10.72
89	3.7	7.57
98.83	4.9	10.08
98.92	3.7	7.75
99	5.6	11.55
99.08	5.4	11.13
SPECTRUM - MS
1to3_EtOH_ITNeg_MSMS_1300523.raw
ITMS - p NSI Full ms2 130.05@cid35.00 [50.00-400.00]
Scan #: 1
RT: 0.00
m/z	Intensity	Relative
61.83	6.2	28.63
61.92	10.9	50.02
62	11.6	53.51
62.08	7.5	34.51
85.92	5.1	23.31
86	6.2	28.34
86.08	4.3	19.97
96.75	7.9	36.35
96.83	15.3	70.24												HMDB
96.92	21.7	100
97	17.7	81.48
97.08	11.7	53.7
102	4.4	20.29
102.08	5.3	24.21
111.83	5.5	25.38
111.92	11.8	54.15
112	15.5	71.1
112.08	13.2	60.77
112.17	9.5	43.51
112.25	4.5	20.81
SPECTRUM - MS
1to3_EtOH_ITNeg_MSMS_1330158.raw
ITMS - p NSI Full ms2 133.02@cid35.00 [50.00-400.00]
Scan #: 1
RT: 0.00
m/z	Intensity	Relative
75	4.8	5.82
96.67	11.7	14.09
96.75	31.1	37.52
96.83	60.3	72.82
96.92	82.8	100
97	75.6	91.35
97.08	44.7	53.99
97.17	19	22.92
97.25	5	6.07
100.67	8.2	9.92												HMDB
100.75	14.9	17.98
100.83	27.5	33.18
100.92	43.5	52.59
101	53	63.99
101.08	44.3	53.56
101.17	29.2	35.32
101.25	13.4	16.13
114.92	4.8	5.82
115	5.1	6.21
115.08	5.7	6.88
SPECTRUM - MS
1to3_EtOH_ITNeg_MSMS_1350329.raw
ITMS - p NSI Full ms2 135.03@cid35.00 [50.00-400.00]
Scan #: 1
RT: 0.00
m/z	Intensity	Relative
90.75	5	26.3
90.83	10.1	52.54
90.92	14.2	73.88
91	19.2	100
91.08	17.8	93.01
91.17	11	57.66
91.25	4.7	24.56
96.75	8.4	43.7
96.83	18.5	96.47
96.92	17.2	89.89
97	17.1	89.38													HMDB
97.08	11.7	61.15
97.17	4.6	24.16
98.83	3.8	19.7
98.92	5.8	30.21
99	8.6	44.77
99.08	6	31.38
106.92	3.5	18.47
107	4.2	21.82
107.08	3.4	17.51
SPECTRUM - MS
1to3_EtOH_ITPos_MSMS_1751196.raw
ITMS + p NSI Full ms2 175.12@cid35.00 [50.00-400.00]
Scan #: 1
RT: 0.00
m/z	Intensity	Relative
119	16.1	60.36
119.08	14.3	53.51
130.83	10.8	40.46
130.92	12.6	47.16
131	12.4	46.35
132.83	11.2	42.01
132.92	18.1	67.9
133	21	78.65
133.08	17.4	65.37
133.17	14.8	55.47													HMDB
146.83	13.3	49.96
147	14.3	53.52
147.08	13.7	51.23
147.17	12.5	46.86
156.83	18.3	68.59
156.92	26.7	100
157	26.2	98.32
157.08	19	71.14
157.17	11.4	42.75
158.08	12	44.86
SPECTRUM - MS
1to3_EtOH_ITNeg_MSMS_1991721.raw
ITMS - p NSI Full ms2 199.17@cid35.00 [50.00-400.00]
Scan #: 1
RT: 0.00
m/z	Intensity	Relative
136.92	9.1	20.86
137	13.7	31.45
137.08	17.3	39.6
137.17	14.1	32.41
153.08	10.8	24.77
154.83	16.5	37.83
154.92	29.4	67.45
155	39.3	90.19
155.08	43.6	100												HMDB
155.17	42.1	96.6
155.25	29.7	68.14
155.33	15.1	34.54
180.75	9.2	20.99
180.83	13.9	31.89
180.92	22.2	50.81
181	33.1	75.94
181.08	40.3	92.4
181.17	36.1	82.66
181.25	25.8	59.1
181.33	15.2	34.74
SPECTRUM - MS
1to3_EtOH_ITNeg_MSMS_2552351.raw
ITMS - p NSI Full ms2 255.24@cid35.00 [70.00-400.00]
Scan #: 1
RT: 0.00
m/z	Intensity	Relative
211	10.9	43.45
211.08	13.9	55.43
211.17	15.5	61.6
211.25	14.6	58.28
211.33	7.8	31.22
227.08	6.8	26.92
227.17	7.2	28.62
236.83	6.4	25.34
236.92	9.8	38.93
237	16.3	65.07												HMDB
237.08	24.8	98.63
237.17	25.1	100
237.25	22.9	91.33
237.33	20.2	80.6
237.42	13.3	53.02
237.5	6.1	24.32
255.08	6	23.94
255.17	6.9	27.31
255.25	8.1	32.3
255.33	8.5	33.79
SPECTRUM - MS
1to3_EtOH_ITNeg_MSMS_2792354.raw
ITMS - p NSI Full ms2 279.24@cid35.00 [75.00-400.00]
Scan #: 1
RT: 0.00
m/z	Intensity	Relative
193.92	3.4	21.2
194	3.9	24.51
234.92	5	31.13
235	11.1	69.25
235.08	11.8	73.54
235.17	15	93.1
235.25	12.9	80.29
235.33	6.9	43.17
251	8.2	51.02												HMDB
251.08	13.1	81.31
251.17	16.1	100
251.25	12.2	75.67
251.33	6.4	39.93
251.42	3.8	23.69
261	6.2	38.37
261.08	6.4	39.72
261.17	6.9	43.2
261.25	5.9	36.97
261.33	4	25.16
261.42	5.6	34.72
SPECTRUM - MS
1to3_EtOH_ITNeg_MSMS_2832667.raw
ITMS - p NSI Full ms2 283.27@cid35.00 [75.00-400.00]
Scan #: 1
RT: 0.00
m/z	Intensity	Relative
238.83	9.7	27
238.92	18.7	51.86
239	27.2	75.33
239.08	32.9	91.22
239.17	36.1	100
239.25	32.3	89.5
239.33	25.4	70.48
239.42	16.2	44.9
264.92	10.9	30.18												HMDB
265	13.4	37.21
265.08	19.7	54.74
265.17	29.9	82.87
265.25	33.8	93.78
265.33	26.2	72.72
265.42	15	41.62
265.5	6.8	18.84
266.83	8.5	23.7
266.92	11.3	31.23
267	11	30.59
267.08	7.2	19.88
1:9 methanol
SPECTRUM - MS
1to9_MeOH_ITNeg_MSMS_1150774.raw
ITMS - p NSI Full ms2 115.08@cid35.00 [50.00-400.00]
Scan #: 1
RT: 0.00
m/z	Intensity	Relative
58.92	1.1	5.79
59	2	10.81
59.08	1.4	7.72
70.75	1.2	6.29
70.83	2.6	13.97
70.92	4.9	26.2
71	6.4	34.6
71.08	6	32.17
71.17	4.4	23.5												HMDB
71.25	2.2	11.8
86.75	1.1	6.15
86.83	1.2	6.67
96.67	2.9	15.77
96.75	4.4	23.87
96.83	10.5	56.4
96.92	16.7	90.23
97	18.5	100
97.08	15.7	84.54
97.17	10.3	55.43
97.25	3.7	19.73
SPECTRUM - MS
1to9_MeOH_ITNeg_MSMS_1170205.raw
ITMS - p NSI Full ms2 117.02@cid35.00 [50.00-400.00]
Scan #: 1
RT: 0.00
m/z	Intensity	Relative
58.83	0.6	76.19
58.92	0.8	92.1
59	0.8	95.85
59.08	0.7	89.31
70.83	0.5	55.44
70.92	0.3	42.06
72.75	0.2	27.66
72.83	0.2	30.07												HMDB
72.92	0.5	65.54
73	0.7	87.41
73.08	0.7	83.58
73.17	0.3	34.67
87	0.3	40.69
87.17	0.2	30.17
87.25	0.4	42.49
98.83	0.3	32.7
98.92	0.5	56.41
99	0.8	98.05
99.08	0.8	100
99.17	0.2	28.38
SPECTRUM - MS
1to9_MeOH_ITNeg_MSMS_1350325.raw
ITMS - p NSI Full ms2 135.03@cid35.00 [50.00-400.00]
Scan #: 1
RT: 0.00
m/z	Intensity	Relative
90.67	0.7	16.39
90.75	1.7	40.46
90.83	1	24.57
90.92	1.2	28.62
91	1.8	42.2
91.08	2.4	58.8
91.17	1.1	26.58
106.75	0.8	19.82
106.83	2.2	52.19
106.92	3	71.34													HMDB
107	4.2	100
107.08	3.5	83.09
107.17	1.5	35.61
107.25	0.7	17.21
107.33	0.4	10.29
119.92	0.4	10.75
120	0.4	9.98
135	1.1	25.41
135.08	1.3	30.25
135.17	0.8	20.2
SPECTRUM - MS
1to9_MeOH_ITNeg_MSMS_1991720.raw
ITMS - p NSI Full ms2 199.17@cid35.00 [50.00-400.00]
Scan #: 1
RT: 0.00
m/z	Intensity	Relative
136.83	3.4	22.39
136.92	6.4	41.78
137	7.5	49.04
137.08	9.1	59.02
137.17	7.5	48.68
137.25	3.4	22.42
154.83	4.2	27.33
154.92	6.3	41.2
155	9	58.23												HMDB
155.08	12.8	83.1
155.17	11.8	76.77
155.25	9.3	60.47
155.33	5.9	38.58
180.83	3.4	21.86
180.92	7.9	51.69
181	12.9	84.03
181.08	15.4	100
181.17	13.7	88.99
181.25	10.6	69.03
181.33	5.8	37.78
SPECTRUM - MS
1to9_MeOH_ITNeg_MSMS_2552348.raw
ITMS - p NSI Full ms2 255.23@cid35.00 [70.00-400.00]
Scan #: 20
RT: 0.09
m/z	Intensity	Relative
210.92	3.8	24.55
211	5.8	37.72
211.08	5.8	37.41
211.17	6.8	44.04
211.25	5.9	38.4
211.33	3.8	24.75
236.83	4.3	27.93
236.92	6.4	41.29
237	11.8	76.07												HMDB
237.08	13.6	87.7
237.17	14.4	92.95
237.25	15.5	100
237.33	11.1	71.52
237.42	6.1	39.41
237.5	3.1	19.94
255.08	3.3	21.45
255.17	5.4	35.17
255.25	6	38.88
255.33	5.9	37.81
255.42	4.4	28.66
SPECTRUM - MS
1to9_MeOH_ITNeg_MSMS_279235.raw
ITMS - p NSI Full ms2 279.24@cid35.00 [75.00-400.00]
Scan #: 1
RT: 0.00
m/z	Intensity	Relative
207	2.3	27.41
207.08	3	36.67
234.92	2.5	30.3
235	4.8	57.97
235.08	7	84.15
235.17	6.6	79.29
235.25	4.3	52.34
235.33	4.1	49.85												HMDB
235.42	2.9	35.07
250.92	2.5	30.48
251	7.2	87.27
251.08	8	96.17
251.17	8.3	100
251.25	8	96.89
251.33	5.5	66.3
261	2.4	28.51
261.08	2.3	28.31
261.17	4.2	51.11
261.25	5.3	63.54
261.33	3.2	38.92
SPECTRUM - MS
1to9_MeOH_ITPos_MSMS_2812473.raw
ITMS + p NSI Full ms2 281.25@cid35.00 [75.00-400.00]
Scan #: 1
RT: 0.00
m/z	Intensity	Relative
248.83	31.6	4.73
248.92	44.1	6.58
249	50.1	7.48
249.08	37.6	5.61
264.58	50.3	7.51
264.67	118.1	17.64
264.75	259.8	38.8
264.83	457.3	68.3
264.92	605.8	90.48												HMDB
265	669.5	100
265.08	545.6	81.49
265.17	344.3	51.42
265.25	163.8	24.46
265.33	59.9	8.95
282.58	34.2	5.11
282.67	37.1	5.54
282.75	36.1	5.39
282.83	40.1	5.98
282.92	40.2	6
283	34.7	5.18
SPECTRUM - MS
1to9_MeOH_ITNeg_MSMS_2832663.raw
ITMS - p NSI Full ms2 283.27@cid35.00 [75.00-400.00]
Scan #: 1
RT: 0.00
m/z	Intensity	Relative
238.92	3.2	20.3
239	7	43.93
239.08	11.4	71.73
239.17	15.9	100
239.25	13.7	86.11
239.33	8.7	54.64
239.42	4.8	29.98
264.92	6.1	38.25
265	10.4	65.57
265.08	12.2	76.64												HMDB
265.17	12.9	81.24
265.25	13.6	85.64
265.33	10.9	68.6
265.42	6.5	41.17
265.5	3.8	23.64
266.83	5.8	36.47
266.92	9.1	57.15
267	9	56.55
267.08	7.3	45.92
267.17	5.6	35.54
1:9 methanol 80%
SPECTRUM - MS
1to9_MeOH80_ITNeg_MSMS_1991721.raw
ITMS - p NSI Full ms2 199.17@cid35.00 [50.00-400.00]
Scan #: 1
RT: 0.00
m/z	Intensity	Relative
78.92	2.6	34.58
79	3	40.21
87	2.7	36
154.83	2.6	34.62
154.92	3.5	46.43
155	3.4	44.98
155.08	5.5	72.54
155.17	5.6	74.03												HMDB
155.25	3.6	48.46
170.83	2.8	37.12
170.92	3.8	50.61
171	4.2	56.02
171.08	5.9	77.91
171.17	4.8	63.6
180.83	3.3	43.64
180.92	4.2	55.69
181	6	80.05
181.08	7.5	100
181.17	6.1	80.64
181.25	3.9	51.87
SPECTRUM - MS
1to9_MeOH80_ITNeg_MSMS_2552351.raw
ITMS - p NSI Full ms2 255.24@cid35.00 [70.00-400.00]
Scan #: 1
RT: 0.00
m/z	Intensity	Relative
136.83	7.3	29.25
136.92	6.4	25.8
137	6.2	24.73
154.75	6	24.29
154.83	9.9	39.68
154.92	9.4	37.92
155	6.5	26.1
186.83	7.5	30.35
186.92	6.2	24.93
196.83	5.7	23.1												HMDB
196.92	8.9	35.79
197	9.7	39.03
197.08	6.3	25.51
236.92	9.6	38.63
237	16.4	65.83
237.08	23.6	95.04
237.17	24.9	100
237.25	18.3	73.62
237.33	12	48.24
237.42	6.8	27.34
SPECTRUM - MS
1to9_MeOH80_ITNeg_MSMS_2832668.raw
ITMS - p NSI Full ms2 283.27@cid35.00 [75.00-400.00]
Scan #: 1
RT: 0.00
m/z	Intensity	Relative
208.58	42.8	37.85
208.67	69.2	61.16
208.75	101.5	89.75
208.83	113.1	100
208.92	90	79.59
209	50.7	44.8
214.5	20.6	18.24
214.58	40.1	35.44
214.67	76.6	67.68
214.75	107.2	94.74												HMDB
214.83	107.8	95.26
214.92	85.8	75.88
215	47.8	42.28
215.08	19.5	17.28
224.92	20.3	17.94
265	39.1	34.6
265.08	50.2	44.39
265.17	47.7	42.2
265.25	39.5	34.93
265.33	29.8	26.37
1:9 methanol 50%
SPECTRUM - MS
1to9_MeOH50_ITNeg_MSMS_1150778.raw
ITMS - p NSI Full ms2 115.08@cid35.00 [50.00-400.00]
Scan #: 1
RT: 0.00
m/z	Intensity	Relative
57.08	0.2	7.41
57.17	0.1	4.08
70.92	0.2	10.38
71	0.4	19.87
71.08	0.3	15.81
71.17	0.2	11.5
71.25	0.1	6.23
85	0.2	7.73												HMDB
85.08	0.1	3.9
96.5	0.3	14.78
96.58	0.2	7.1
96.83	0.3	13.18
96.92	1.2	57.45
97	2.1	100
97.08	1.2	58
97.17	0.6	27.95
97.25	0.1	6.26
97.5	0.1	5.97
114.92	0.1	3.96
115	0.1	3.47
SPECTRUM - MS
1to9_MeOH50_ITNeg_MSMS_1170207.raw
ITMS - p NSI Full ms2 117.02@cid35.00 [50.00-400.00]
Scan #: 1
RT: 0.00
m/z	Intensity	Relative
70.67	0	0.29
70.75	0.2	52.4
70.83	0.2	63.43
70.92	0.1	17.21
71	0	1.12
71.33	0	0.01
71.42	0	0
72.92	0.2	72.08
73	0.3	100												HMDB
73.08	0.1	25.41
73.17	0	1.2
73.5	0	0.01
73.58	0	0
73.67	0	0
96.83	0	6.76
96.92	0.3	82.54
97	0.2	59.15
97.08	0	11.44
97.5	0	0.01
97.58	0	0
SPECTRUM - MS
1to9_MeOH50_ITNeg_MSMS_1350329.raw
ITMS - p NSI Full ms2 135.03@cid35.00 [50.00-400.00]
Scan #: 1
RT: 0.00
m/z	Intensity	Relative
76.92	0.3	11.35
77	0.5	23.78
79.83	0.2	10.45
90.83	0.4	16.15
90.92	0.7	31.11
91	0.6	27.54
91.08	1	43.83
91.17	0.5	23.96
93	0.2	9.93												HMDB
106	0.3	14.57
106.08	0.5	24.24
106.67	0.7	30.01
106.75	0.5	22.91
106.83	0.4	16.91
106.92	1.1	51.69
107	2.2	100
107.08	1.9	87.15
107.17	0.8	36.52
107.25	0.2	10.67
120.08	0.4	16.94
SPECTRUM - MS
1to9_MeOH50_ITNeg_MSMS_1991725.raw
ITMS - p NSI Full ms2 199.17@cid35.00 [50.00-400.00]
Scan #: 1
RT: 0.00
m/z	Intensity	Relative
136.92	1	27.92
137.08	1.4	37.32
137.17	1.3	36.42
155.08	1.6	43.87
155.17	2.7	72.63
155.25	1.8	49.23
155.33	1	27.99
180.92	2.2	60.54												HMDB
181	3.3	89.89
181.08	3.7	100
181.17	3.5	95.05
181.25	2.1	58.05
181.33	1	27.55
181.42	1	26.22
181.5	1	28.39
198.92	1.1	29.49
199	2	53.4
199.08	1.3	35.13
199.17	1.8	49.03
199.25	1.3	35.37
SPECTRUM - MS
1to9_MeOH50_ITNeg_MSMS_2552355.raw
ITMS - p NSI Full ms2 255.24@cid35.00 [70.00-400.00]
Scan #: 1
RT: 0.00
m/z	Intensity	Relative
210.83	0.8	12.84
210.92	0.8	13.52
211.17	0.8	13.53
226.92	1	15.49
236.92	0.8	13.22
237	0.9	14.82
237.08	2.3	35.95
237.17	6.3	100
237.25	5.9	93.71
237.33	2.9	45.56
237.42	1.7	27.66												HMDB
237.5	0.7	11.61
254.83	1.5	23.37
254.92	1.3	20.37
255	1.8	28.58
255.08	3	47.61
255.17	3.5	56.45
255.25	3.4	53.79
255.33	2.5	39.86
255.42	1	15.42
SPECTRUM - MS
1to9_MeOH50_ITNeg_MSMS_2792356.raw
ITMS - p NSI Full ms2 279.24@cid35.00 [75.00-400.00]
Scan #: 1
RT: 0.00
m/z	Intensity	Relative
155	0.7	9.13
234.83	1	13.34
234.92	0.9	11.44
235	1.2	15.73
235.08	1.5	19.6
235.17	1.8	23.6
235.25	2	26.28
235.33	0.8	10.6
243.25	0.9	12.32
251	1.2	15.71												HMDB
251.08	0.8	10.43
260.92	2.3	29.99
261	4	52.98
261.08	5.1	67.11
261.17	6.2	80.77
261.25	7.6	100
261.33	5.4	70.46
261.42	2.1	28.17
261.5	0.7	8.62
279.25	0.6	8.41
SPECTRUM - MS
1to9_MeOH50_ITNeg_MSMS_2832668.raw
ITMS - p NSI Full ms2 283.27@cid35.00 [75.00-400.00]
Scan #: 1
RT: 0.00
m/z	Intensity	Relative
239	1.1	21.71
239.08	1.6	31.93
239.17	1	20.73
239.25	1.6	32.49
239.33	1.2	24.9
264.92	0.8	16.38
265	2.1	43.07
265.08	3.2	65.04
265.17	4.9	100												HMDB
265.25	3.8	77.94
265.33	3.1	63.53
265.42	1.5	31.43
266.67	2.1	42.96
266.75	1.9	39.17
266.83	3	61.56
266.92	3.7	76.34
267	3.1	62.55
267.08	3.2	65.94
267.17	1.4	29.46
283.25	0.9	17.72
1:3 methanol 20%
SPECTRUM - MS
1to9_MeOH20_ITNeg_MSMS_1170264.raw
ITMS - p NSI Full ms2 285.15@cid35.00 [75.00-400.00]
Scan #: 1
RT: 0.00
m/z	Intensity	Relative
111	1.1	24.47
210.75	1.3	28.95
210.83	1.3	29.45
210.92	1.4	32.5
226.75	1.7	38.51
226.83	1.7	37.97
226.92	1.5	33.8
239.08	1	23.46												HMDB
241.25	1.2	26.33
266.92	1.6	36.97
267	2.2	48.45
267.08	1.6	35
267.17	1.8	39.31
267.25	1.6	36.36
267.33	1.2	26.47
268.75	1.6	36.25
268.83	4.1	91.04
268.92	4.5	100
269	3	66.87
269.08	2	44.23
1:9 ethanol
SPECTRUM - MS
1to9_EtOH_ITNeg_MSMS_1150779.raw
ITMS - p NSI Full ms2 115.08@cid35.00 [50.00-400.00]
Scan #: 1
RT: 0.00
m/z	Intensity	Relative
58.92	0.4	11.94
59	0.6	18.19
70.83	0.5	16.29
70.92	1.1	31.79
71	1.4	41.48
71.08	1.3	40.23
71.17	1.8	55.04
71.25	1.2	35.62
85	0.7	21.77
85.08	0.4	12.17
86.92	0.6	17.04
87	0.5	14.43												HMDB
87.17	0.4	13.33
96.75	0.4	11.33
96.83	1.5	46.31
96.92	2.5	75.23
97	3.3	100
97.08	3.2	97.24
97.17	2.3	69.42
97.25	1	29.56
SPECTRUM - MS
1to9_EtOH_ITNeg_MSMS_1170361.raw
ITMS - p NSI Full ms2 117.04@cid35.00 [50.00-400.00]
Scan #: 1
RT: 0.00
m/z	Intensity	Relative
58.75	0.3	94.21
58.83	0.2	71
58.92	0.2	49.85
59	0.3	96.73
59.08	0.1	34.7
62	0.2	55.94
62.08	0.1	30.39
71	0.2	45.73
71.08	0.2	52.82
71.33	0.1	41.25
72.92	0.3	74.32												HMDB
73	0.3	81.98
73.08	0.1	36.89
73.17	0.2	47.12
73.25	0.1	20.37
97.08	0.3	89.54
97.17	0.2	55.47
98.92	0.3	99.01
99	0.3	100
99.08	0.1	21.52
SPECTRUM - MS
1to9_EtOH_ITPos_MSMS_135025.raw
ITMS + p NSI Full ms2 135.03@cid35.00 [50.00-400.00]
Scan #: 1
RT: 0.00
m/z	Intensity	Relative
92.75	6.5	15.6
92.83	7.7	18.33
92.92	11.2	26.68
93	16.7	39.9
93.08	13.1	31.15
93.17	8.7	20.66
93.25	4.3	10.2
106.75	7.4	17.68
106.83	17.2	40.9
106.92	29.1	69.46
107	41.3	98.34													HMDB
107.08	42	100
107.17	26.8	63.79
107.25	11.5	27.37
107.33	3.5	8.28
117	3.1	7.49
152.92	3.9	9.19
153	11.4	27.18
153.08	10.4	24.89
153.17	4.4	10.59
SPECTRUM - MS
1to9_EtOH_ITNeg_MSMS_1350468.raw
ITMS - p NSI Full ms2 135.05@cid35.00 [50.00-400.00]
Scan #: 1
RT: 0.00
m/z	Intensity	Relative
90.58	1.1	10.96
90.67	0.7	6.95
90.83	1	10.37
90.92	1.3	12.83
91	1.9	18.78
91.08	1	9.44
91.25	0.8	7.63
106.08	0.9	8.59
106.67	1.6	15.97												HMDB
106.75	3.2	32.25
106.83	4.9	48.72
106.92	8.7	86.66
107	10.1	100
107.08	7	69.47
107.17	4.6	46.03
107.25	2.3	22.85
120.08	1	9.59
120.17	0.8	7.53
134.92	1.4	13.76
135	1.7	16.67
SPECTRUM - MS
1to9_EtOH_ITNeg_MSMS_1991726.raw
ITMS - p NSI Full ms2 199.17@cid35.00 [50.00-400.00]
Scan #: 1
RT: 0.00
m/z	Intensity	Relative
125	1.7	34.5
130.83	3	60.19
130.92	2.6	51.18
131	3.2	63.83
131.08	1.8	35.36
138.92	2.1	42.35
139	1.8	35.04
153	2.7	53.81
153.08	1.9	37.74
154.83	2	40.22
154.92	1.7	34.59
155	2.9	57.13
155.08	5	100												HMDB
155.17	4.4	87.29
155.25	2.2	43.16
171	2.8	55.74
171.08	2.3	45.92
181	2.9	58.82
181.08	3.7	73.77
181.17	2.5	50.69
SPECTRUM - MS
1to9_EtOH_ITNeg_MSMS_2552357.raw
ITMS - p NSI Full ms2 255.24@cid35.00 [70.00-400.00]
Scan #: 1
RT: 0.00
m/z	Intensity	Relative
136.83	5.7	24.8
136.92	6.8	29.52
187.08	5.8	25.31
196.83	5	22.07
196.92	6.1	26.64
197.08	4.7	20.55
236.92	6	26.02
237	10.1	43.99
237.08	16	70.04												HMDB
237.17	22.2	96.88
237.25	22.9	100
237.33	22.3	97.53
237.42	13.4	58.52
237.5	4.6	19.9
254.92	6.6	28.92
255	7.5	32.72
255.08	7.6	33.37
255.17	6.7	29.25
255.25	8.3	36.11
255.33	6.2	26.99
SPECTRUM - MS
1to9_EtOH_ITNeg_MSMS_279236.raw
ITMS - p NSI Full ms2 279.24@cid35.00 [75.00-400.00]
Scan #: 1
RT: 0.00
m/z	Intensity	Relative
166.92	61.2	3.58
167	67	3.92
167.08	56.1	3.28
210.42	114.6	6.7
210.5	287.5	16.81
210.58	623.5	36.46
210.67	1132.1	66.2
210.75	1602.2	93.69
210.83	1710.1	100
210.92	1358.1	79.42
211	767.7	44.89												HMDB
211.08	317.5	18.57
211.17	94.4	5.52
260.92	49.9	2.92
261	82	4.8
261.08	115.1	6.73
261.17	136.5	7.98
261.25	131.6	7.69
261.33	105	6.14
261.42	68.9	4.03
SPECTRUM - MS
1to9_EtOH_ITPos_MSMS_2832627.raw
ITMS + p NSI Full ms2 283.26@cid35.00 [75.00-400.00]
Scan #: 1
RT: 0.00
m/z	Intensity	Relative
250.83	47.6	6.37
250.92	47.9	6.4
251	42.1	5.63
251.08	27.9	3.73
266.5	43	5.75
266.58	95.5	12.78
266.67	185.5	24.82
266.75	318.6	42.63												HMDB
266.83	506.5	67.78
266.92	693.6	92.81
267	747.3	100
267.08	621.8	83.21
267.17	398.4	53.31
267.25	193.6	25.9
267.33	67.7	9.06
268.92	29	3.88
284.67	37.2	4.97
284.75	39.5	5.28
284.83	40.1	5.37
284.92	31.8	4.26
SPECTRUM - MS
1to9_EtOH_ITNeg_MSMS_2832671.raw
ITMS - p NSI Full ms2 283.27@cid35.00 [75.00-400.00]
Scan #: 1
RT: 0.00
m/z	Intensity	Relative
150.83	21.7	10.24
208.5	30.1	14.15
208.58	64.3	30.26
208.67	126	59.32
208.75	188.8	88.92
208.83	212.4	100
208.92	177	83.32
209	97	45.67												HMDB
209.08	39.6	18.64
214.5	37.1	17.47
214.58	72.6	34.18
214.67	130.8	61.59
214.75	185.2	87.21
214.83	179.8	84.65
214.92	126.9	59.77
215	69.3	32.63
215.08	27.2	12.79
265.08	22	10.35
265.17	27.6	12.99
265.25	24.3	11.44
