# Supplementary material for: Technology platform development for targeted plasma metabolites in human heart failure
Source: Clin Proteomics. 2013 Jul 4;10(1):7. doi: 10.1186/1559-0275-10-7 (PMC3708771; doi:10.1186/1559-0275-10-7)
Supplement: Additional file 3 — Summary notes: This file illustrated the MS/MS spectra acquired from the human plasma metabolites extracted via the monophasic deproteinization using 20% methanol/ethanol. The outcome of these putative identifications were further validated by the fragmentation pattern of the respective standards of the same set of metabolites. [file 1559-0275-10-7-S3.xlsx]

## Sheet: Sheet1
Summary notes: This file illustrated the MS/MS spectra acquired from the human plasma metabolites extracted via the monophasic deproteinization using 20% methanol/ethanol. The outcome of these putative identifications were further validated by the fragmentation pattern of the respective standards of the same set of metabolites.
1:3 methanol 20%																	Standards
SPECTRUM - MS
1to3_MeOH20_ITNeg_MSMS_1150775.raw
ITMS - p NSI Full ms2 115.08@cid35.00 [50.00-400.00]
Scan #: 1
RT: 0.00
m/z	Intensity	Relative
58.83	0.2	14.85
58.92	0.3	21.49
68.92	0.2	12.54
69	0.2	13.83
70.75	0.2	19.91
70.83	0.3	25.8
70.92	0.5	41.73
71	1.2	100												HMDB
71.08	1	83.95
71.17	0.2	19.72
73	0.2	16.42
85.67	0.3	27.17
85.75	0.1	12.14
87	0.4	30.52
87.08	0.4	34.87
96.83	0.7	59.95
96.92	1	82.75
97	0.4	29.62
97.17	0.2	19.54
97.25	0.2	15.28
SPECTRUM - MS
1to3_MeOH20_ITNeg_MSMS_1170204.raw
ITMS - p NSI Full ms2 117.02@cid35.00 [50.00-400.00]
Scan #: 1
RT: 0.00
m/z	Intensity	Relative
70.58	1.2	6.14
70.67	2	9.92
70.75	3.2	16.03
70.83	5.1	25.58
70.92	12	60.38
71	18.5	93.44
71.08	19.8	100
71.17	12	60.65												HMDB
71.25	5.2	26.01
71.33	0.9	4.72
73	1	5.24
87.08	0.8	4.17
98.92	1.8	8.9
99	1.6	8.24
99.75	2.5	12.42
99.83	2.5	12.61
99.92	3.9	19.91
100	4	20.4
100.08	1.7	8.42
100.17	0.8	4.22
SPECTRUM - MS
1to3_MeOH20_ITPos_MSMS_126102.raw
ITMS + p NSI Full ms2 126.10@cid35.00 [50.00-400.00]
Scan #: 1
RT: 0.00
m/z	Intensity	Relative
80	2.7	13.33
82	3.6	17.39
82.08	3.4	16.84
83	3.1	15.13
83.92	3.3	16.31
84	2.8	13.51
97.75	4.3	21.21
97.83	10	48.72
97.92	15.2	74.4												HMDB
98	16.7	81.67
98.08	20.5	100
98.17	13.3	65.18
98.25	5.1	25.01
107.83	3.9	19.24
107.92	9.9	48.2
108	11.4	55.74
108.08	8.6	42.24
108.17	4.8	23.56
110.92	5.5	27.04
111	4.4	21.67
SPECTRUM - MS
1to3_MeOH20_ITNeg_MSMS_130052.raw
ITMS - p NSI Full ms2 130.05@cid35.00 [50.00-400.00]
Scan #: 1
RT: 0.00
m/z	Intensity	Relative
61.92	0.6	18.14
62	0.7	21.28
62.08	1.1	32.68
62.17	0.6	18.43
84.08	0.5	14.28
84.17	0.5	13.11
85.83	0.5	14.18
87.83	1	27.57
87.92	1.9	54.59
88	3.3	95.87												HMDB
88.08	3.5	100
88.17	2.1	60.18
88.25	1	28.91
111.83	0.8	22.96
111.92	0.9	26.27
112	1.2	35.73
112.08	0.9	27.27
130	0.7	18.93
130.08	0.7	18.91
130.17	0.6	17.03
SPECTRUM - MS
1to3_MeOH20_ITNeg_MSMS_1330154.raw
ITMS - p NSI Full ms2 133.02@cid35.00 [50.00-400.00]
Scan #: 1
RT: 0.00
m/z	Intensity	Relative
88.75	1.6	19.22
88.83	4.7	55.54
88.92	5.8	68.7
89	5.1	59.81
89.08	2.6	30.38
92.58	0.7	8.66
92.67	2	23.8
92.75	5	59.24
92.83	8	94.28
92.92	8.5	100												HMDB
93	5.6	66.15
93.08	3.1	36.2
93.17	1	11.2
96.75	1.1	13.02
96.83	1.8	21.39
96.92	2.8	33.32
97	1.8	21.13
97.08	0.8	9.89
115	0.9	10.98
115.08	1.1	12.72
SPECTRUM - MS
1to3_MeOH20_ITNeg_MSMS_1350326.raw
ITMS - p NSI Full ms2 135.03@cid35.00 [50.00-400.00]
Scan #: 1
RT: 0.00
m/z	Intensity	Relative
76.83	3.7	21.41
76.92	5.8	33.38
77	6.9	39.44
77.08	4.1	23.69
90.75	3.9	22.25
90.83	5.9	33.96
90.92	6.2	35.61
91	5.3	30.58
91.83	3.3	18.96
91.92	4.4	25.17												HMDB
92	5.3	30.67
92.08	4.6	26.15
94.67	7.2	41.36
94.75	12.6	72.61
94.83	15.6	89.65
94.92	17.4	100
95	13.8	79.3
95.08	7.1	40.85
116.92	4.2	24.04
117	4.5	25.98
SPECTRUM - MS
1to3_MeOH20_ITPos_MSMS_1751112.raw
ITMS + p NSI Full ms2 175.11@cid35.00 [50.00-400.00]
Scan #: 1
RT: 0.00
m/z	Intensity	Relative
59.92	19.5	50.33
60	25.2	64.94
60.08	22.3	57.34
115.92	22.7	58.35
116	28.3	72.98
116.08	20.7	53.43
130	14.8	38.2
130.08	15.9	41
130.92	15.1	38.94
156.83	17.7	45.71
156.92	21.8	56.18												HMDB
157	26.8	68.93
157.08	27.9	71.88
157.17	21.8	56.11
157.25	15.1	38.79
157.92	26.8	69.08
158	37	95.44
158.08	38.8	100
158.17	32	82.51
158.25	18.4	47.44
SPECTRUM - MS
1to3_MeOH20_ITNeg_MSMS_1991719.raw
ITMS - p NSI Full ms2 199.17@cid35.00 [50.00-400.00]
Scan #: 1
RT: 0.00
m/z	Intensity	Relative
78.83	3.6	63.42
78.92	2.5	45.1
125	2.8	50.51
130.92	3.4	60.29
131	4.2	75.47
131.08	3.7	65.17
131.17	2.6	46.18
154.92	3.3	59.42
155	5.5	98.29
155.08	5.3	94.53												HMDB
155.17	5.6	100
155.25	3.8	67.99
170.92	3	53.71
171	5.3	95.25
171.08	4.6	81.81
171.17	4.7	84.57
171.25	3.2	57.42
181	2.8	50.53
181.08	2.9	50.95
181.17	2.8	50.07
SPECTRUM - MS
1to3_MeOH20_ITNeg_MSMS_2552349.raw
ITMS - p NSI Full ms2 255.23@cid35.00 [70.00-400.00]
Scan #: 1
RT: 0.00
m/z	Intensity	Relative
136.75	5.7	29.35
136.83	7.7	40.07
136.92	7.9	41
137	6.7	34.76
138.83	5.6	28.96
138.92	7.5	38.78
139	5.9	30.68
186.83	5.8	30.25
186.92	6.1	31.66
187	7.1	36.56												HMDB
187.08	6.2	31.98
237	10.2	52.92
237.08	13.8	71.33
237.17	19.3	100
237.25	19.3	99.59
237.33	10.9	56.43
237.42	7.5	38.61
255.17	7	36.19
255.25	10.5	54.29
255.33	8	41.48
SPECTRUM - MS
1to3_MeOH20_ITNeg_MSMS_2792349.raw
ITMS - p NSI Full ms2 279.23@cid35.00 [75.00-400.00]
Scan #: 1
RT: 0.00
m/z	Intensity	Relative
210.33	18.8	2.34
210.42	40.9	5.1
210.5	111.9	13.95
210.58	249	31.06
210.67	451.1	56.26
210.75	721.4	89.98
210.83	801.8	100
210.92	692.5	86.37
211	417.4	52.06
211.08	166.3	20.74												HMDB
211.17	48	5.99
220.75	15.7	1.96
260.92	22.9	2.86
261	40	4.98
261.08	60.9	7.59
261.17	76.2	9.51
261.25	79.5	9.91
261.33	70.7	8.82
261.42	44.7	5.57
261.5	20.5	2.55
SPECTRUM - MS
1to3_MeOH20_ITPos_MSMS_2832625.raw
ITMS + p NSI Full ms2 283.26@cid35.00 [75.00-400.00]
Scan #: 1
RT: 0.00
m/z	Intensity	Relative
164.75	104.5	19.45
164.83	137.6	25.6
164.92	136.3	25.36
165	100.9	18.77
244.58	141	26.23
244.67	298.6	55.56
244.75	430.8	80.16
244.83	537.4	100
244.92	450.7	83.87
245	270.3	50.29												HMDB
245.08	122.2	22.74
246.5	85.1	15.83
246.58	168.5	31.35
246.67	280.9	52.27
246.75	425.6	79.19
246.83	497.4	92.56
246.92	430.4	80.09
247	313.3	58.29
247.08	167.9	31.24
247.17	67.4	12.54
SPECTRUM - MS
1to3_MeOH20_ITNeg_MSMS_2832662.raw
ITMS - p NSI Full ms2 283.27@cid35.00 [75.00-400.00]
Scan #: 1
RT: 0.00
m/z	Intensity	Relative
150.83	51.4	11.87
208.5	48.2	11.13
208.58	131.1	30.29
208.67	242.4	56
208.75	366.1	84.59
208.83	432.8	100
208.92	375.1	86.68
209	218.2	50.41
209.08	92.4	21.35
214.58	77.4	17.88
214.67	170.8	39.46												HMDB
214.75	269.5	62.26
214.83	312.2	72.13
214.92	255.7	59.08
215	152.9	35.32
215.08	68.9	15.91
236.75	59.4	13.73
236.83	78.2	18.06
236.92	75.6	17.48
237	50.9	11.76
